# Supplementary material for: Combined Results of Two Cross-Sectional Surveys on the Participation in Clinical Trials and the e-Consent Procedure in the Landscape of Haematology
Source: Clin Pract. 2023 Nov 23;13(6):1520–31. doi: 10.3390/clinpract13060133 (PMC10742482; doi:10.3390/clinpract13060133)
Supplement: Supplementary file 1 [file clinpract-13-00133-s001.zip]

Archive with 2 entries (2 files):
- File S1---Revised Supplementary S1 Patient-Survey on clinical trials (translated from Dutch).pdf
- File S2---Revised Supplementary S2 Physician-Survey on clinical trials.pdf
